# Supplementary material for: An optimization method for flexible interconnection planning based on improved CNN-LSTM prediction and tunable relative entropy-driven chaotic evolution
Source: PLoS One. 2026 Jun 12;21(6):e0351324. doi: 10.1371/journal.pone.0351324 (PMC13262854; doi:10.1371/journal.pone.0351324)
Supplement: S1 File — (XLSX) [file pone.0351324.s001.xlsx]

## Sheet: Sheet1
	Algorithm	Cbalnorm	Tunorm	Eq	Cnorm comp	σIPVSD	σIPVSD
		Average daily balance rate	Daily utilization rate of equipment	Mutual assistance and balance intensity	Complementary Entropy Index	No connection	Interconnect
Improving CNN-LSTM	CEO	3.5767	0.53104	0.88939	2.3408	0.08515	0.05924
	CPO	3.5733	0.23104	0.57786	2.1452	0.08515	0.07638
	TOC	3.5722	0.1428	0.68722	2.2549	0.08515	0.07969
	RIME	3.5743	0.35429	0.6	2.0901	0.08515	0.08242
	FOX	3.5767	0.43337	0.87879	2.2549	0.08515	0.08278
MLP	CEO	3.5785	0.56732	0.72518	2.305	0.07809	0.06294
	CPO	3.5698	0.38215	0.71245	2.1987	0.07809	0.07732
	TOC	3.5714	0.39841	0.80329	2.125	0.07809	0.06817
	RIME	3.5726	0.52108	0.76542	2.16	0.07809	0.07751
	FOX	3.5779	0.33125	0.6953	2.28	0.07809	0.07352
CNN	CEO	3.5738	0.51127	0.79215	2.14	0.09254	0.07331
	CPO	3.5701	0.42653	0.73562	2.25	0.09254	0.07325
	TOC	3.5719	0.3521	0.7489	2.175	0.09254	0.08732
	RIME	3.5719	0.48765	0.76981	2.155	0.09254	0.07632
	FOX	3.5725	0.39876	0.72005	2.23	0.09254	0.08667
CNN-LSTM	CEO	3.5723	0.53218	0.81	2.13	0.08857	0.06724
	CPO	3.5772	0.35109	0.70015	2.295	0.08857	0.07218
	TOC	3.5835	0.57834	0.7852	2.145	0.08857	0.08565
	RIME	3.5807	0.44287	0.74231	2.21	0.08857	0.08232
	FOX	3.5815	0.50219	0.75846	2.165	0.08857	0.08541
